# Supplementary material for: Rice Phospholipase A Superfamily: Organization, Phylogenetic and Expression Analysis during Abiotic Stresses and Development
Source: PLoS One. 2012 Feb 17;7(2):e30947. doi: 10.1371/journal.pone.0030947 (PMC3281901; doi:10.1371/journal.pone.0030947)
Supplement: Table S1 — OsPLAs in segmental and tandem duplication. (XLSX) [file pone.0030947.s003.xlsx]

## Sheet: Sheet1
Table S1:	OsPLAs in Segmental and Tandem duplication
S.No.	TIGR Locus ID	Gene ID	Duplication	% homology(aa)
1	LOC_Os11g19290.1	OsPLA1-Iα3	Tandem	60.6
2	LOC_Os11g19340.1	OsPLA1-Iα1
3	LOC_Os01g67430.1	OsPLA1-Iα2	Tandem	63
4	LOC_Os01g67450.1	OsPLA1-Iα4
5	LOC_Os01g46250.1	OsPLA1-IIγ	Tandem	51.2
6	LOC_Os01g46290.1	OsPLA1-IIβ
7	LOC_Os11g40009.1	OspPLA-IIβ	Tandem	91.8
8	LOC_Os11g39990.1	OspPLA-IIε
9	LOC_Os08g37210.1	OspPLA-IIγ	Tandem	78.6
10	LOC_Os08g37180.1	OspPLA-IIδ
11	LOC_Os12g41720.1	OspPLA-IIIζ	Segmental	71.9
12	LOC_Os03g43880.1	OspPLA-IIIε
