# Supplementary material for: Rice Phospholipase A Superfamily: Organization, Phylogenetic and Expression Analysis during Abiotic Stresses and Development
Source: PLoS One. 2012 Feb 17;7(2):e30947. doi: 10.1371/journal.pone.0030947 (PMC3281901; doi:10.1371/journal.pone.0030947)
Supplement: Table S2 — Microarray expression data for OsPLAs under three abiotic stresses. (XLSX) [file pone.0030947.s004.xlsx]

## Sheet: Sheet1
Table S2: Microarray expression data for OsPLAs under three abiotic stresses
			SALT STRESS		COLD STRESS		DROUGHT STRESS
PROBE SET ID	GENE NAME	TIGR LOCUS ID	Fold Change	Regulation	Fold Change	Regulation	Fold Change	Regulation
	PLA1
OsAffx.23684.1.S1_x_at	OsPLA1-IIγ	LOC_Os01g46250.1	1.09659	UP	1.00582	UP	1.1908	UP
Os.32827.1.S1_at	OsPLA1-IIβ	LOC_Os01g46290.1	2.04283	UP	1.22076	DOWN	3.56586	UP
Os.19771.1.S1_at	OsPLA1-IIδ	LOC_Os01g51360.1	1.64866	DOWN	1.355	DOWN	1.648	DOWN
OsAffx.12450.1.S1_x_at	OsPLA1-Iα2	LOC_Os01g67430.1	1.00964	DOWN	1.00597	UP	1.00219	DOWN
OsAffx.12450.2.S1_x_at	OsPLA1-Iα4	LOC_Os01g67450.1	1.00879	DOWN	1.00277	UP	1.01779	UP
Os.1344.1.S1_at	OsPLA1-Iβ1	LOC_Os02g43700.1	2.00426	UP	3.70033	UP	2.48437	UP
OsAffx.14915.1.S1_at	OsPLA1-Iγ1	LOC_Os05g32380.1	1.04724	DOWN	1.04314	DOWN	1.0461	DOWN
Os.52391.1.S1_x_at	OsPA-PLA1	LOC_Os08g01920.1	2.88992	UP	1.14531	DOWN	4.07314	UP
OsAffx.16830.1.S1_at	OsPLA1-Iβ2	LOC_Os08g04800.1	1.00289	DOWN	1.00983	DOWN	1.00374	DOWN
OsAffx.30745.1.S1_x_at	OsPLA1-Iβ3	LOC_Os10g41270.1	1.16922	UP	1.15105	UP	1.16922	UP
OsAffx.18942.1.S1_at	OsPLA1-Iα3	LOC_Os11g19290.1	1.00086	UP	1.02823	UP	1.00038	DOWN
Os.50126.1.S1_at	OsPLA1-Iα1	LOC_Os11g19340.1	1.52383	UP	1.07421	UP	1.04914	UP
	pPLA
Os.15943.1.S1_at	OspPLA-IIθ	LOC_Os01g67310.1	1.18746	UP	1.83617	UP	1.02772	DOWN
OsAffx.12869.1.S1_s_at	OspPLA-IIIα	LOC_Os03g14950.1	1.75556	UP	1.51152	DOWN	3.65645	UP
Os.7429.1.S1_at	OspPLA-IIφ	LOC_Os03g27610.1	1.00976	DOWN	1.01778	UP	1.00348	UP
OsAffx.25525.1.S1_at	OspPLA-IIIε	LOC_Os03g43880.1	5.56869	UP	10.7562	UP	19.6333	UP
OsAffx.15951.1.S1_at	OspPLA-IIIδ	LOC_Os06g46350.1	4.87406	UP	1.04271	DOWN	31.3307	UP
Os.18494.1.S1_at	OspPLA-IIIγ	LOC_Os07g05110.1	1.07633	DOWN	1.03903	UP	1.05195	DOWN
OsAffx.17216.1.S1_at	OspPLA-IIζ	LOC_Os08g28880.1	1.04325	UP	1.02512	DOWN	1.00969	DOWN
Os.54033.1.S1_at	OspPLA-IIδ	LOC_Os08g37180.1	3.13309	UP	1.45562	UP	1.66416	UP
Os.18723.1.S1_at	OspPLA-IIγ	LOC_Os08g37210.1	9.81741	UP	1.38782	UP	2.35748	DOWN
OsAffx.17951.1.S1_at	OspPLA-IIα	LOC_Os09g28770.1	1.00009	DOWN	1.00013	UP	1.00032	DOWN
Os.49524.1.S1_at	OspPLA-IIε	LOC_Os11g39990.1	1.12097	UP	1.68159	UP	1.15208	UP
Os.8523.1.S1_at	OspPLA-IIβ	LOC_Os11g40009.1	1.3947	DOWN	1.64697	UP	2.13133	DOWN
OsAffx.32056.4.S1_at	OspPLA-IIκ	LOC_Os12g36530.1	1	UP	1	UP	1.00595	UP
OsAffx.13519.1.S1_at	OspPLA-IIIβ	LOC_Os03g57080.1	1.57207	DOWN	1.13362	UP	1.08712	DOWN
Os.24572.1.S1_at	OspPLA-I	LOC_Os07g33670.1	1.01799	UP	1.16939	DOWN	1.16267	UP
OsAffx.32140.1.S1_at	OspPLA-IIIζ	LOC_Os12g41720.1	1.01965	UP	1	UP	1.00027	DOWN
	sPLA2
Os.4603.1.S1_at	OssPLA2γ	LOC_Os02g58500.1	2.19101	DOWN	1.00181	UP	1.95773	DOWN
Os.3160.1.S1_at	OssPLA2α	LOC_Os03g50030.1	1.9918	UP	1.41576	DOWN	2.05787	UP
OsAffx.31296.1.S1_at	OssPLA2β	LOC_Os11g34440.1	1	UP	1	UP	1.00002	DOWN
