# Supplementary material for: Rice Phospholipase A Superfamily: Organization, Phylogenetic and Expression Analysis during Abiotic Stresses and Development
Source: PLoS One. 2012 Feb 17;7(2):e30947. doi: 10.1371/journal.pone.0030947 (PMC3281901; doi:10.1371/journal.pone.0030947)
Supplement: Table S3 — Microarray expression data for OsPLAs during development. (XLSX) [file pone.0030947.s005.xlsx]

## Sheet: Sheet1
Table S3: Microarray expression data for OsPLAs during reproductive development
			P1		P2		P3		P4		P5		P6		S1		S2		S3		S4		S5
PROBE SET ID	GENE NAME	TIGR LOCUS ID	Fold Change	Regulation	Fold Change	Regulation	Fold Change	Regulation	Fold Change	Regulation	Fold Change	Regulation	Fold Change	Regulation	Fold Change	Regulation	Fold Change	Regulation	Fold Change	Regulation	Fold Change	Regulation	Fold Change	Regulation
	PLA1
OsAffx.23684.1.S1_x_at	OsPLA1-IIγ	LOC_Os01g46250.1	1.0102	up	1.13	down	1.01637	up	1.76504	up	1.77858	up	1.33308	up	1.0934	down	1.09342	down	1.08667	up	1.08667	up	1.08667	up
Os.32827.1.S1_at	OsPLA1-IIβ	LOC_Os01g46290.1	12.4404	down	18.0395	up	18.4894	up	24.1374	up	26.304	up	14.0577	up	13.9691	up	17.1714	up	20.6435	up	13.2326	up	13.576	Down
Os.19771.1.S1_at	OsPLA1-IIδ	LOC_Os01g51360.1	3.48234	up	2.76323	up	3.32224	up	4.49794	up	3.41019	up	2.2304	down	7.19697	down	7.45739	down	32.2609	down	53.5168	down	53.5976	Down
OsAffx.12450.1.S1_x_at	OsPLA1-Iα2	LOC_Os01g67430.1	1.00066	up	1.01239	up	1.00581	down	1.00233	up	1.00616	down	1.00387	up	1.00785	down	1.00541	down	1.00794	down	1.01964	up	1.06729	up
OsAffx.12450.2.S1_x_at	OsPLA1-Iα4	LOC_Os01g67450.1	1.00536	up	1.00493	up	1.00887	down	1.00186	up	1.00806	down	1.01103	down	1.01232	down	1.02324	down	1.01004	down	1.00977	up	1.01057	up
Os.1344.1.S1_at	OsPLA1-Iβ1	LOC_Os02g43700.1	3.75532	up	2.45739	down	4.34593	up	5.43452	up	3.483	down	5.00003	up	4.9178	up	2.14429	up	2.55644	down	2.27161	down	5.92538	Down
OsAffx.14915.1.S1_at	OsPLA1-Iγ1	LOC_Os05g32380.1	1.13649	down	1.13217	down	1.13617	down	1.13278	down	1.13265	down	1.13233	down	1.13379	down	1.13383	down	1.13378	down	1.13399	down	1.12118	Down
Os.52391.1.S1_x_at	OsPA-PLA1	LOC_Os08g01920.1	2.56779	up	4.03404	up	2.43386	up	1.57482	up	1.76035	down	2.05983	up	1.46358	up	3.15779	up	6.52909	up	8.56027	up	10.1886	up
OsAffx.16830.1.S1_at	OsPLA1-Iβ2	LOC_Os08g04800.1	1.14683	up	1.06276	down	2.22222	up	3.8699	up	1.05805	down	3.25515	up	2.03028	up	1.04295	down	1.04256	down	1.04285	down	1.04278	Down
OsAffx.30745.1.S1_x_at	OsPLA1-Iβ3	LOC_Os10g41270.1	1.20006	down	1.18648	down	1.15238	down	1.15238	down	1.15009	up	1.16581	down	1.19248	down	1.18129	down	1.14999	down	1.18418	up	1.38535	up
OsAffx.18942.1.S1_at	OsPLA1-Iα3	LOC_Os11g19290.1	1.02872	down	1.01361	down	1.01916	down	1.01829	down	1.01417	down	1.01317	down	1.01474	up	1.01526	down	1.11147	up	1.3035	up	1.1956	up
Os.50126.1.S1_at	OsPLA1-Iα1	LOC_Os11g19340.1	5.12779	up	17.7006	down	4.67677	up	10.0151	down	19.393	down	11.0924	down	12.6598	down	19.3901	down	19.0599	down	16.9323	down	18.5309	Down
	pPLA
Os.15943.1.S1_at	OspPLA-IIθ	LOC_Os01g67310.1	3.2024	up	3.54553	up	2.3997	up	1.65984	up	2.79017	up	1.12268	up	3.06863	up	821.548	up	1748.1	up	1377.34	up	1118.75	up
OsAffx.12869.1.S1_s_at	OspPLA-IIIα	LOC_Os03g14950.1	5.47307	up	4.81161	up	4.66762	up	3.8645	up	2.52935	up	2.55142	up	2.29637	up	2.37388	down	3.79324	down	4.90873	down	12.4978	down
Os.7429.1.S1_at	OspPLA-IIφ	LOC_Os03g27610.1	1.13736	up	1.0175	up	1.14403	down	1.13667	down	1.13814	down	11.4413	up	1.17235	down	1.03448	up	1.09064	up	1.33437	up	1.52973	up
OsAffx.25525.1.S1_at	OspPLA-IIIε	LOC_Os03g43880.1	8.45818	up	5.44637	up	9.75805	up	19.8178	up	1.47553	down	10.9	up	1.82894	up	1.6958	down	1.86819	up	3.29877	up	3.11269	up
OsAffx.15951.1.S1_at	OspPLA-IIIδ	LOC_Os06g46350.1	7.54427	up	1.21614	up	15.5828	up	51.0027	up	16.2307	up	4.01582	up	1.16791	down	1.18405	down	1.1722	down	1.13764	up	1.08998	down
Os.18494.1.S1_at	OspPLA-IIIγ	LOC_Os07g05110.1	1.51025	up	4.55058	up	9.92537	up	21.882	up	28.99	up	7.79117	up	1.02364	up	1.40567	down	1.29991	down	1.02349	up	1.14601	up
OsAffx.17216.1.S1_at	OspPLA-IIζ	LOC_Os08g28880.1	1.82882	down	1.82549	down	1.09849	up	1.83166	down	1.8391	down	1.04234	up	1.82503	down	1.83232	down	1.83253	down	1.04984	up	1.83254	down
Os.54033.1.S1_at	OspPLA-IIδ	LOC_Os08g37180.1	32.7311	down	21.0829	down	12.0058	down	8.25331	down	12.718	down	11.7741	down	18.7551	down	20.1175	down	25.411	down	9.41588	down	3.28016	down
Os.18723.1.S1_at	OspPLA-IIγ	LOC_Os08g37210.1	1.81141	down	1.72738	down	1.81815	down	1.82439	down	1.83217	down	1.80903	down	1.88207	down	1.86125	down	1.87869	down	1.73752	down	1.73762	down
OsAffx.17951.1.S1_at	OspPLA-IIα	LOC_Os09g28770.1	1.44762	up	1.19487	up	1.1325	up	1.04902	up	1.05947	up	1.29656	up	1.29607	down	1.29637	down	1.2966	down	1.28922	up	1.29756	down
Os.49524.1.S1_at	OspPLA-IIε	LOC_Os11g39990.1	8.25477	up	9.71776	up	10.8754	up	14.2003	up	19.055	up	9.76711	up	10.731	up	7.63748	down	9.44734	down	22.8924	down	22.5736	down
Os.8523.1.S1_at	OspPLA-IIβ	LOC_Os11g40009.1	4.44969	up	3.39924	up	5.69683	up	6.38327	up	13.4247	up	1.62695	up	1.75604	up	3.73014	down	3.41717	down	1.35405	up	1.26525	up
OsAffx.32056.4.S1_at	OspPLA-IIκ	LOC_Os12g36530.1	1.01901	down	1.00044	down	1.03878	up	1.01878	down	1.01899	down	1.01902	down	1.01948	down	1.01961	down	1.04183	up	1.04243	up	1.10202	up
OsAffx.13519.1.S1_at	OspPLA-IIIβ	LOC_Os03g57080.1	2.21271	down	1.81264	down	1.96529	down	1.27863	down	1.34425	up	1.422	up	1.84554	down	2.19532	down	2.33858	down	2.04579	down	2.21534	down
Os.24572.1.S1_at	OspPLA-I	LOC_Os07g33670.1	1.58787	up	1.67123	up	1.84583	up	1.5238	up	1.43632	up	1.30872	down	1.39095	down	1.4525	down	1.63163	down	2.03707	down	1.31587	down
OsAffx.32140.1.S1_at	OspPLA-IIIζ	LOC_Os12g41720.1	1.08959	down	1.00012	down	1.08934	down	1.00212	up	1.68977	up	1.08942	down	1.09009	down	1.09023	down	1.00017	up	1.07027	up	1.0894	down
	sPLA2
Os.4603.1.S1_at	OssPLA2γ	LOC_Os02g58500.1	4.61952	down	4.27457	down	3.70418	down	4.05255	down	2.45616	down	1.352	up	2.13355	down	2.8867	down	3.69863	down	5.81837	down	6.75152	down
Os.3160.1.S1_at	OssPLA2α	LOC_Os03g50030.1	48.2072	up	66.4878	up	78.3312	up	79.424	up	76.5577	up	68.5571	up	31.5228	up	36.3975	up	42.1522	up	65.5469	up	57.3954	up
OsAffx.31296.1.S1_at	OssPLA2β	LOC_Os11g34440.1	3.51455	down	3.51455	down	3.51455	down	3.51455	down	1.04196	up	1.83821	down	1.83868	down	1.83886	down	1.01152	up	1.23973	up	1.02278	up
