# Supplementary material for: Rice Phospholipase A Superfamily: Organization, Phylogenetic and Expression Analysis during Abiotic Stresses and Development
Source: PLoS One. 2012 Feb 17;7(2):e30947. doi: 10.1371/journal.pone.0030947 (PMC3281901; doi:10.1371/journal.pone.0030947)
Supplement: Table S4 — List of primers used for real time PCR expression analysis of OsPLAs. (XLSX) [file pone.0030947.s006.xlsx]

## Sheet: Sheet1
Table S4: List of primers used for real time PCR expression analysis of OsPLAs
GeneID	PrimerSequence
OsPLA1-Iβ1F	5'CTCTCGCTCGCACACAACTAAT3'
OsPLA1-Iβ1R	5'CCACTACCGCTTACCGATCAG3'
OsPLA1-IIβF	5'ACAAGGGCATGGTGCAGAA3'
OsPLA1-IIβR	5'AAGGTTGCCCTCCTCGTGAT3'
OsPA-PLA1F	5'GGAAGCTTGGCTGGTCTTTG3'
OsPA-PLA1R	5'ACCCACGCCTTAATTTGATTGT3'
OspPLA-IIδF	5'CTTCCCTCCCGTCAGCAA3'
OspPLA-IIδR	5'TACTTGGGCCCCGTCATG3'
OspPLA-IIIαF	5'GCGCGGATACGGATAAGCT3'
OspPLA-IIIαR	5'TGGTGCGGGTCCGTGTAC3'
OspPLA-IIIδF	5'GTGGACCAAGCTGTATCAATGG3'
OspPLA-IIIδR	5'GCCCTGGATACGGATGTAGTTG3'
OssPLA2αF	5'CATGTCAGTCAGTCACAGTCAATAATG3'
OssPLA2αR	5'CACCAAGCAAGCAAAACATGTAC3'
OssPLA2γF	5'GAGATGGCTATGGCAACAATGA3'
OssPLA2γR	5'TGGGTGCCCAACTGACTGA3'
