# Supplementary material for: Rice Phospholipase A Superfamily: Organization, Phylogenetic and Expression Analysis during Abiotic Stresses and Development
Source: PLoS One. 2012 Feb 17;7(2):e30947. doi: 10.1371/journal.pone.0030947 (PMC3281901; doi:10.1371/journal.pone.0030947)
Supplement: Table S5 — List of primers used for cloning of OsPLAs for subcellular localization. (XLSX) [file pone.0030947.s007.xlsx]

## Sheet: Sheet1
Table S5:List of primers used for cloning of OsPLAs for subcellular localization
GeneID	Primer Sequence
OssPLA2αF	5'CACCATGGCGCGCGGCGGGAGCTT3'
OssPLA2αR	5'AGGCTTGTGCAGCAGCCTGCCG3'
OspPLA-IIIδF	5'AAGGATCCATGGCGACAACCTCCTCGC3'
OspPLA-IIIδR	5'TTGTCGACTGGCGACTCGGACGAG3'
OsPLA1-IIβF	5'AAGGATCCATGTGTTGCTTTCTGCTGGT3'
OsPLA1-IIβR	5'AAGTCGACCATTGCAAGGTTGCCCTCCT3'
